# Supplementary material for: Linear ubiquitination regulates the KSHV replication and transcription activator protein to control infection
Source: Nat Commun. 2024 Jun 29;15:5515. doi: 10.1038/s41467-024-49887-6 (PMC11217414; doi:10.1038/s41467-024-49887-6)
Supplement: Supplementary file 4 — Source Data [file 41467_2024_49887_MOESM4_ESM.xlsx]

## Sheet: Fig.1f
Fig.1F
	Virion DNA in media
	Exp.1		Exp.2		Exp.3		replicates average
	i	ii	i	ii	i	ii	Exp.1	Exp.2	Exp.3		Avrg	SD	SEM	P-value
siCntrl+Tet+VPA	1.05268	0.949955	0.997243	1.00276	0.991229	1.00885	1.00132	1	1.00004		1.00045	0.0330122	0.0104394
siOTULIN1+Tet+VPA	4.35448	5.28566	3.53154	3.93517	3.72397	3.59155	4.82007	3.73335	3.65776		4.07039	0.665661	0.210501	0.00121851
siOTULIN2+Tet+VPA	3.57517	2.28166	2.83133	2.76407	1.97758	1.90962	2.92841	2.7977	1.9436		2.55657	0.630149	0.199271	0.0072859
siOTULIN3+Tet+VPA	4.40029	5.07045	3.87067	4.04296	2.8924	3.88524	4.73537	3.95681	3.38882		4.027	0.715575	0.226285	0.00149026

## Sheet: Fig.2a-f
Fig.2a
	RTA levels						replicates average									Fig.2b
	Exp.1		Exp.2														RTA levels						replicates average
	i	ii	i	ii			Exp.1	Exp.2			Avrg	SD	SEM	P-value			Exp.1		Exp.2		Exp.3
WT	0.880556	1.13565	1.12401	0.889672			1.0081	1.00684			1.00747	0.141414	0.0447192				i	ii	i	ii	i	ii	Exp.1	Exp.2	Exp.3		Avrg	SD	SEM	P-value
WT+Tet/VPA	7.99266	7.25848	7.65351	8.58251			7.62557	8.11801			7.87179	0.560812	0.177344	0.0228838		WT	0.999969	1.00003	1.0942	0.913912	1.07174	0.933062	1	1.00405	1.0024		1.00215	0.0719499	0.0227526
WT+OTULIN+Tet/VPA	1.35998	1.5252	1.11366	1.61964			1.44259	1.36665			1.40462	0.221676	0.0701002	0.0279573		WT+TPA+NaB	1.54337	1.48643	4.10427	5.77299	3.85328	3.60962	1.5149	4.93863	3.73145		3.395	1.64227	0.51933	0.0377178
WT+OTULIN C129A	12.3606	9.17316	8.87466	12.0508			10.7669	10.4627			10.6148	1.84538	0.583559	0.0917989		OTULIN KD1+TPA+NaB	4.71868	4.89171	18.2797	17.6573	10.4135	13.4575	4.80519	17.9685	11.9355		11.5697	5.97522	1.88953	0.0373374
																OTULIN KD2+TPA+NaB	4.53958	4.38745	10.4365	13.652	12.5756	9.6691	4.46351	12.0443	11.1224		9.21006	3.94574	1.24775	0.0279433
	ORF59 levels															OTULIN KD3+TPA+NaB	5.57603	5.3958	18.9141	15.5273	12.8103	14.2396	5.48591	17.2207	13.525		12.0772	5.4912	1.73647	0.0357319
	Exp.1		Exp.2		Exp.3
	i	ii	i	ii	i	ii	Exp.1	Exp.2	Exp.3		Avrg	SD	SEM	P-value			ORF59 levels
WT	0.873878	1.14432	1.22269	0.81787	0.973131	1.02761	1.0091	1.02028	1.00037		1.00992	0.155172	0.0490698				Exp.1		Exp.2		Exp.3
WT+Tet/VPA	13.8857	16.5498	2.8618	2.62497	1.94649	2.43632	15.2177	2.74338	2.19141		6.7175	6.64473	2.10125	0.0340972			i	ii	i	ii	i	ii	Exp.1	Exp.2	Exp.3		Avrg	SD	SEM	P-value
WT+OTULIN+Tet/VPA	2.36726	1.51874	0.798177	1.17108	1.40044	1.44573	1.943	0.98463	1.42309		1.45024	0.519853	0.164392	0.034884		WT	1.00083	0.999168	0.959892	1.04178	1.00083	0.999168	1	1.00084	1		1.00028	0.0259108	0.00819373
WT+OTULIN C129A	15.1486	14.7205	3.85274	3.66004	3.2769	3.50611	14.9346	3.75639	3.3915		7.36082	5.87119	1.85663	0.07895		WT+TPA+NaB	1.88688	1.82556	1.66163	1.75287	4.64605	4.49505	1.85622	1.70725	4.57055		2.71134	1.44289	0.456281	0.0304227
																OTULIN KD1+TPA+NaB	5.90042	6.05974	5.20161	4.90634	14.5285	14.9208	5.98008	5.05398	14.7247		8.58625	4.77561	1.51018	0.0329938
	ORF9 levels															OTULIN KD2+TPA+NaB	5.76556	5.8018	3.45825	3.47557	14.1965	14.2857	5.78368	3.46691	14.2411		7.83056	5.07261	1.6041	0.11592
	Exp.1		Exp.2		Exp.3											OTULIN KD3+TPA+NaB	5.88714	4.93474	4.8146	4.8102	14.4959	12.1508	5.41094	4.8124	13.3233		7.84888	4.32364	1.36726	0.0214549
	i	ii	i	ii	i	ii	Exp.1	Exp.2	Exp.3		Avrg	SD	SEM	P-value
WT	0.865361	1.15559	1.17366	0.852035	0.955273	1.04682	1.01047	1.01285	1.00105		1.00812	0.140131	0.0443133				ORF9 levels
WT+Tet/VPA	8.28417	9.24275	6.9395	10.1965	5.37319	6.16504	8.76346	8.56799	5.76911		7.70019	1.86023	0.588255	0.0022897			Exp.1		Exp.2		Exp.3
WT+OTULIN+Tet/VPA	1.14536	1.16923	0.876776	1.03032	0.879852	1.02357	1.15729	0.953547	0.951712		1.02085	0.125102	0.0395607	0.00232751			i	ii	i	ii	i	ii	Exp.1	Exp.2	Exp.3		Avrg	SD	SEM	P-value
WT+OTULIN C129A	9.37604	8.0246	12.6739	14.467	5.87561	5.01996	8.70032	13.5705	5.44779		9.23952	3.73462	1.18099	0.578736		WT	0.915184	1.09268	0.998393	1.00161	0.884009	1.13121	1.00393	1	1.00761		1.00385	0.0963007	0.030453
																WT+TPA+NaB	3.4691	3.39675	2.12199	2.14223	8.84315	8.65872	3.43292	2.13211	8.75094		4.77199	3.13713	0.992048	0.11117
	ORF8.1 levels															OTULIN KD1+TPA+NaB	10.6621	10.0084	10.336	13.083	27.1789	25.5126	10.3352	11.7095	26.3458		16.1302	8.00425	2.53117	0.00646465
	Exp.1		Exp.2		Exp.3											OTULIN KD2+TPA+NaB	10.9195	10.2438	6.56724	5.91242	27.835	26.1127	10.5816	6.23983	26.9739		14.5984	9.80031	3.09913	0.0839883
	i	ii	i	ii	i	ii	Exp.1	Exp.2	Exp.3		Avrg	SD	SEM	P-value		OTULIN KD3+TPA+NaB	10.2452	9.47259	8.56403	9.4119	26.1162	24.1468	9.85888	8.98797	25.1315		14.6594	8.15287	2.57816	0.0102994
WT	0.876247	1.14123	1.1373	0.879274	0.941599	1.06202	1.00874	1.00829	1.00181		1.00628	0.123052	0.0389123
WT+Tet/VPA	13.7246	14.0528	2.07501	2.33315	4.0518	3.92118	13.8887	2.20408	3.98649		6.69309	5.6321	1.78103	0.0257358			ORF8.1 levels
WT+OTULIN+Tet/VPA	1.57732	1.33222	0.833464	1.06839	1.06364	0.967502	1.45477	0.950925	1.01557		1.14042	0.269399	0.0851914	0.0335679			Exp.1		Exp.2		Exp.3
WT+OTULIN C129A	12.8429	9.72991	4.31555	5.29473	9.08468	7.73218	11.2864	4.80514	8.40843		8.16665	3.11195	0.984086	0.736823			i	ii	i	ii	i	ii	Exp.1	Exp.2	Exp.3		Avrg	SD	SEM	P-value
																WT	0.983186	1.0171	0.959892	1.04178	0.983186	1.0171	1.00014	1.00084	1.00014		1.00038	0.0300134	0.00949107
																WT+TPA+NaB	1.53752	1.57434	1.66163	1.75287	3.78582	3.87648	1.55593	1.70725	3.83115		2.36478	1.13865	0.360072	0.00703522
																OTULIN KD1+TPA+NaB	4.94372	5.26366	5.20161	4.90634	12.1729	12.9607	5.10369	5.05398	12.5668		7.57481	3.87727	1.2261	0.000266644
																OTULIN KD2+TPA+NaB	6.29395	5.90774	3.45825	3.47557	15.4975	14.5466	6.10085	3.46691	15.022		8.1966	5.42632	1.71595	0.069706
																OTULIN KD3+TPA+NaB	4.69997	4.51542	4.8146	4.8102	11.5727	11.1183	4.6077	4.8124	11.3455		6.92186	3.43125	1.08506	0.00275986
Fig.2c	Luciferase activity
	Exp.1		Exp.2		Exp.3											Fig.2d	ChIP:Ori-lyt level
	i	ii	i	ii	i	ii	Exp.1	Exp.2	Exp.3		Avrg	SD	SEM	P-value			Exp.1		Exp.2
Cntrl	1.17302	0.826978	1.00062	0.999382	0.965818	1.03418	1	1	1		1	0.111544	0.0352734				i	ii	i	ii			Exp.1	Exp.2			Avrg	SD	SEM	P-value
OTULIN 50ng	1.07142	0.807623	0.947831	0.956837	0.909006	0.917291	0.939523	0.952334	0.913149		0.935002	0.0854016	0.0270064			Cntrl-antiFlag/IgG	1.05125	0.947989	1.08264	0.918625			0.999619	1.00063			1.00013	0.0791264	0.025022
OTULIN 100ng	1.04854	0.716123	0.917489	0.979357	0.879209	0.939863	0.882331	0.948423	0.909536		0.91343	0.112621	0.0356138			RTA-antiFlag/IgG	141.653	129.23	147.674	154.981			135.441	151.327			143.384	10.8969	3.44591	0.00154883
OTULIN 200ng	0.972377	0.998713	1.01424	0.987669	0.975997	0.94841	0.985545	1.00095	0.962204		0.9829	0.0228154	0.00721487			RTA+OTULIN-antiFlag/IgG	36.9781	44.2111	66.0906	36.9071			40.5946	51.4989			46.0468	13.7949	4.36234	0.00482745
OTULIN C129A 50ng	0.742021	0.662223	1.0151	0.963028	0.975859	0.923632	0.702122	0.989063	0.949746		0.88031	0.14332	0.0453216			RTA+OTULIN C129A-antiFlag/IgG	125.724	200.66	175.587	175.491			163.192	175.539			169.365	31.4121	9.93338	0.0614471
OTULIN C129A 100ng	0.770344	0.808288	0.982469	0.974811	0.943271	0.935723	0.789316	0.97864	0.939497		0.902484	0.0902563	0.0285415			RTA+HOIP-antiFlag/IgG	270.947	271.159	300.718	303.647			271.053	302.183			286.618	18.0124	5.69602	0.00727965
OTULIN C129A 200ng	0.780456	0.859026	0.987465	0.985179	0.948405	0.946368	0.819741	0.986322	0.947387		0.917817	0.0818093	0.0258704
RTA	169.219	152.619	167.538	166.357	167.605	166.395	160.919	166.947	167		164.955	6.13348	1.93958			Fig.2e	ChIP:PAN level
RTA+OTULIN 50ng	89.5872	98.8742	133.523	132.408	132.184	131.079	94.2307	132.966	131.632		119.609	19.8915	6.29025	0.0121414			Exp.1		Exp.2
RTA+OTULIN 100ng	56.9006	51.889	67.4084	70.7433	67.4022	70.7345	54.3948	69.0759	69.0683		64.1797	7.88545	2.4936	2.24061e-05			i	ii	i	ii			Exp.1	Exp.2			Avrg	SD	SEM	P-value
RTA+OTULIN 200ng	34.2984	26.5257	34.1822	34.3828	34.1574	34.3623	30.4121	34.2825	34.2598		32.9848	3.16561	1.00105	3.23836e-07		Cntrl-antiFlag/IgG	0.899661	1.08108	1.00511	0.99491			0.99037	1.00001			0.995191	0.0743893	0.023524
RTA+OTULIN C129A 50ng	162.516	163.188	169.598	167.615	169.654	161.67	162.852	168.607	165.662		165.707	3.66558	1.15916	0.394		RTA-antiFlag/IgG	4.22849	2.09265	3.33395	2.67156			3.16057	3.00276			3.08166	0.917458	0.290126	0.000716217
RTA+OTULIN C129A 100ng	141.767	145.441	154.907	156.292	154.941	147.012	143.604	155.6	150.977		150.06	6.0919	1.92643	0.0104883		RTA+OTULIN-antiFlag/IgG	1.14741	1.49985	1.29141	1.12371			1.32363	1.20756			1.2656	0.172861	0.0546634	0.0014482
RTA+OTULIN C129A 200ng	118.802	115.689	152.36	152.924	152.409	145.028	117.246	152.642	148.719		139.535	17.5393	5.54641	0.0446456		RTA+OTULIN C129A-antiFlag/IgG	2.9992	3.71956	3.4276	3.33438			3.35938	3.38099			3.37018	0.296801	0.0938566	0.095953
																RTA+HOIP-antiFlag/IgG	4.87599	3.47908	4.29145	4.13032			4.17753	4.21089			4.19421	0.574389	0.181638	0.00260689
Immunoblot for RTA and OTULIN in Fig.2c																Fig.2f	ChIP:ORF57 level
																	Exp.1		Exp.2
																	i	ii	i	ii			Exp.1	Exp.2			Avrg	SD	SEM	P-value
																Cntrl-antiFlag/IgG	0.855365	1.16717	1.01317	0.986938			1.01127	1.00005			1.00566	0.127908	0.0404479
																RTA-antiFlag/IgG	7.45049	2.09743	3.96353	3.89743			4.77396	3.93048			4.35222	2.23914	0.708078	0.00775782
																RTA+OTULIN-antiFlag/IgG	1.50552	1.65482	1.84846	1.76463			1.58017	1.80655			1.69336	0.148217	0.0468703	0.0129636
																RTA+OTULIN C129A-antiFlag/IgG	2.08802	5.5293	3.42865	3.42914			3.80866	3.42889			3.61878	1.4219	0.449645	0.126838
																RTA+HOIP-antiFlag/IgG	6.00896	3.92858	4.81076	4.52131			4.96877	4.66603			4.8174	0.875126	0.276739	0.20412

## Sheet: Fig.3a-f
	Fig.3a								Fig.3b
	Fig.3c								Fig.3d
																		Fig.3f

## Sheet: Fig.4a-c, e-f
Fig.4a
										Fig.4b
																				Fig.4c
		Fig.4e							Fig.4f
		Subcellular localization of RTA
		cell number
			RTA	RTA+OTULIN	RTA+OTULIN C129A
		Nuclear	46	11	101
		Cytoplasm	0	141	11

## Sheet: Fig.5a-f
	Fig.5a																		Fig.5c
		OTULIN levels						replicates average											Virion DNA in media
		Exp.1		Exp.2		Exp.3														Exp.1		Exp.2
		i	ii	i	ii	i	ii	Exp.1	Exp.2	Exp.3		Avrg	SD	SEM	P-value					i	ii	i	ii			Exp.1	Exp.2			Avrg	SD	SEM	P-value
	siCntrl	0.965067	1.0362	1.06512	0.938866	0.996511	1.0035	1.00063	1.00199	1.00001		1.00088	0.0458865	0.0145106					siCntrl+ TPA+NaB	0.989758	1.01035	0.977132	1.0234			1.00005	1.00027			1.00016	0.0206763	0.00653841
	siCntrl+ TPA+NaB	0.771869	0.926478	0.993788	0.875993	0.936716	0.929769	0.849174	0.93489	0.933242		0.905769	0.0755323	0.0238854	0.0776766				siOTULIN1+TPA+NaB	2.23287	5.28066	2.57056	2.37546			3.75677	2.47301			3.11489	1.45047	0.458679	0.0405407
	siOTULIN1+TPA+NaB	0.224042	0.253756	0.390683	0.26019	0.232185	0.223516	0.238899	0.325437	0.227851		0.264062	0.0638997	0.0202068	0.00245337				siOTULIN2+TPA+NaB	2.75398	2.93867	2.28296	2.47443			2.84632	2.37869			2.61251	0.291009	0.0920252	0.0101941
	siOTULIN2+TPA+NaB	0.194464	0.138327	0.444876	0.369528	0.300015	0.265464	0.166396	0.407202	0.282739		0.285446	0.112269	0.0355024	0.00575073				siOTULIN3+TPA+NaB	2.93466	2.75485	2.23645	1.919			2.84476	2.07773			2.46124	0.467221	0.147748	0.0312542
	siOTULIN3+TPA+NaB	0.277799	0.207586	0.494326	0.380062	0.254979	0.248606	0.242693	0.437194	0.251793		0.31056	0.106963	0.0338245	0.00793654
	Fig.5b																		Fig.5d
		RTA levels						replicates average											ChIP: ORF57-promoter
		Exp.1		Exp.2																Exp.1		Exp.2
		i	ii	i	ii			Exp.1	Exp.2			Avrg	SD	SEM	P-value					i	ii	i	ii			Exp.1	Exp.2			Avrg	SD	SEM	P-value
	siCntrl	1.04972	0.952639	1.08594	0.920865			1.00118	1.0034			1.00229	0.0781902	0.0247259					siCntrl	0.968395	1.03264	1.00498	0.995048			1.00052	1.00001			1.00026	0.0265393	0.00839245
	siCntrl+ TPA+NaB	4.13989	3.60116	4.62617	4.26443			3.87052	4.4453			4.15791	0.424619	0.134276	0.0287979				siCntrl+ TPA+NaB	4.42767	3.67173	4.01728	4.135			4.0497	4.07614			4.06292	0.312702	0.098885	9.32032e-06
	siOTULIN1+TPA+NaB	9.44733	10.4812	9.82965	9.83787			9.96425	9.83376			9.89901	0.428746	0.135582	0.0195269				siOTULIN1+TPA+NaB	7.38945	7.66052	8.49866	8.18485			7.52499	8.34176			7.93337	0.501031	0.15844	0.00548095
	siOTULIN2+TPA+NaB	12.3133	8.57459	10.8789	10.8483			10.4439	10.8636			10.6538	1.54548	0.488725	0.00380026				siOTULIN2+TPA+NaB	7.47749	8.67829	7.52176	7.70996			8.07789	7.61586			7.84688	0.563365	0.178152	0.00185929
	siOTULIN3+TPA+NaB	11.227	8.46455	10.2256	8.49278			9.84577	9.35917			9.60247	1.36059	0.430256	0.0309283				siOTULIN3+TPA+NaB	8.69495	9.44532	8.54235	9.10766			9.07014	8.825			8.94757	0.408823	0.129281	0.000318167
	Fig.5b
		ORF59 levels																	Fig.5e
		Exp.1		Exp.2															ChIP: ORF59-promoter
		i	ii	i	ii			Exp.1	Exp.2			Avrg	SD	SEM	P-value					Exp.1		Exp.2
	siCntrl	0.988164	1.01198	0.951474	1.051			1.00007	1.00124			1.00065	0.0417841	0.0132133						i	ii	i	ii			Exp.1	Exp.2			Avrg	SD	SEM	P-value
	siCntrl+ TPA+NaB	2.86321	3.34331	3.15997	3.17622			3.10326	3.1681			3.13568	0.199652	0.0631355	0.00474618				siCntrl	1.14738	0.867544	0.996711	1.00328			1.00746	0.999996			1.00373	0.114356	0.0361625
	siOTULIN1+TPA+NaB	9.22451	8.6105	8.84994	10.0005			8.9175	9.42523			9.17137	0.607786	0.192199	0.0116732				siCntrl+ TPA+NaB	4.75427	3.76888	4.58883	4.55842			4.26158	4.57363			4.4176	0.440958	0.139443	0.00104173
	siOTULIN2+TPA+NaB	12.1341	11.3339	11.3588	11.2126			11.734	11.2857			11.5099	0.421031	0.133142	0.00975007				siOTULIN1+TPA+NaB	7.51172	7.90146	7.71937	7.60465			7.70659	7.66201			7.6843	0.167847	0.0530777	0.00115986
	siOTULIN3+TPA+NaB	11.7246	9.01804	10.1389	11.9123			10.3713	11.0256			10.6985	1.37397	0.434486	0.012399				siOTULIN2+TPA+NaB	7.30777	8.52621	7.8151	7.87372			7.91699	7.84441			7.8807	0.499764	0.158039	0.0010664
																			siOTULIN3+TPA+NaB	7.95496	8.96483	8.04458	8.51797			8.4599	8.28128			8.37059	0.466861	0.147634	0.00103097
	Fig.5b
		ORF9 levels
		Exp.1		Exp.2
		i	ii	i	ii			Exp.1	Exp.2			Avrg	SD	SEM	P-value
	siCntrl	1.22574	0.815832	1.04608	0.95595			1.02079	1.00101			1.0109	0.171723	0.0543035
	siCntrl+ TPA+NaB	4.16527	4.19499	4.3653	4.18512			4.18013	4.27521			4.22767	0.0925797	0.0292763	0.00568191
	siOTULIN1+TPA+NaB	14.2843	11.4564	12.1886	14.613			12.8703	13.4008			13.1356	1.55121	0.490535	0.00777737
	siOTULIN2+TPA+NaB	14.1119	13.6642	13.4421	13.8569			13.8881	13.6495			13.7688	0.284709	0.0900328	0.0055651
	siOTULIN3+TPA+NaB	13.5342	12.4707	13.5885	11.779			13.0025	12.6838			12.8431	0.876381	0.277136	0.00764238
	Fig.5b
		ORF8.1 levels
		Exp.1		Exp.2
		i	ii	i	ii			Exp.1	Exp.2			Avrg	SD	SEM	P-value
	siCntrl	0.951381	1.0511	0.918614	1.0886			1.00124	1.0036			1.00242	0.0804669	0.0254459
	siCntrl+ TPA+NaB	3.66064	4.00095	3.94691	4.27951			3.83079	4.11321			3.972	0.253627	0.080204	0.0149986
	siOTULIN1+TPA+NaB	11.3427	11.1115	11.7498	11.025			11.2271	11.3874			11.3072	0.324116	0.102494	0.00264972
	siOTULIN2+TPA+NaB	14.0332	13.6237	12.2305	9.80674			13.8284	11.0186			12.4235	1.90754	0.603218	0.0575941
	siOTULIN3+TPA+NaB	12.4601	10.6278	10.1666	12.6583			11.5439	11.4124			11.4782	1.26491	0.4	0.00877399
				Fig.5f

## Sheet: Fig.6a-c
Fig.6a	Luciferase activity pOri-Lyt-luc															Fig.6b								Fig.6c
	Exp.1		Exp.2
	i	ii	i	ii			Exp.1	Exp.2			Avrg	SD	SEM	P-value
Cntrl	1.26501	0.734994	0.92608	1.07392			1	1			1	0.224637	0.0710364
FAM105B	0.976291	1.0155	1.17373	0.944622			0.995893	1.05918			1.02754	0.101685	0.0321557
FAM105BC129A	1.06297	1.03802	1.03531	1.07146			1.0505	1.05338			1.05194	0.0180068	0.00569424
EBV RTA	13.9592	11.7448	13.5564	10.8255			12.852	12.1909			12.5215	1.48525	0.469677	0.000411033
EBV RTA+FAM105B	5.9702	5.55971	6.48936	6.57594			5.76496	6.53265			6.1488	0.475166	0.150261	0.00312956
EBV RTA+FAM105BC129A	12.52	12.9865	12.5859	11.6429			12.7533	12.1144			12.4338	0.566153	0.179033	0.433175
MHV68 RTA	20.374	23.047	18.595	19.3161			21.7105	18.9556			20.333	1.95126	0.617043	0.00251904
MHV68 RTA+FAM105B	11.9848	11.3631	8.29754	9.28608			11.6739	8.79181			10.2329	1.73094	0.547371	0.018409
MHV68 RTA+FAM105BC129A	23.7571	22.8592	19.2788	20.0983			23.3082	19.6885			21.4984	2.14792	0.679232	0.329684

## Sheet: Suppl. Fig. 1
	Suppl. Fig.1b																	Suppl. Fig.1c
	Virion DNA in medium																	OTULIN levels
		Exp.1		Exp.2		Exp.3													Exp.1		Exp.2
		i	ii	i	ii	i	ii	Exp.1	Exp.2	Exp.3		Avrg	SD	SEM	P-value				i	ii	i	ii			Exp.1	Exp.2			Avrg	SD	SEM	P-value
	Tet+VPA	0.976902	1.02364	0.927168	1.07855	0.81362	1.22907	1.00027	1.00286	1.02135		1.00816	0.140983	0.0445827				siCntrl	0.992565	1.00749	0.938395	1.06565			1.00003	1.00202			1.00102	0.0523202	0.0165451
	Tet+VPA+OTULIN	0.052922	0.081952	0.326024	0.392407	0.188271	0.171581	0.067437	0.359216	0.179926		0.202193	0.133706	0.0422815	0.000348604			siCntrl+ Tet+VPA	0.862575	0.936234	0.860858	0.798735			0.899404	0.829796			0.8646	0.0562369	0.0177837	0.0593937
	Tet+VPA+OTULIN C129A	1.19931	1.34896	1.39241	1.11903	3.09559	2.95661	1.27413	1.25572	3.0261		1.85199	0.915883	0.289628	0.11201			siOTULIN1+Tet+VPA	0.37813	0.356067	0.182369	0.138986			0.367098	0.160678			0.263888	0.120822	0.0382074	0.0156697
																		siOTULIN2+Tet+VPA	0.550262	0.516249	0.134242	0.21846			0.533255	0.176351			0.354803	0.209369	0.0662082	0.0535689
																		siOTULIN3+Tet+VPA	0.437243	0.34256	0.213181	0.208673			0.389902	0.210927			0.300414	0.11034	0.0348925	0.0138816
	Suppl. Fig.1a											Suppl. Fig.1d

## Sheet: Suppl. Fig. 2
Suppl. Fig.2a																Suppl. Fig.2b
pGL3-K8-DE250-Luc																pGL4-RTA-Luc
	Exp.1		Exp.2		Exp.3												Exp.1		Exp.2		Exp.3
	i	ii	i	ii	i	ii	Exp.1	Exp.2	Exp.3		Avrg	SD	SEM	P-value			i	ii	i	ii	i	ii	Exp.1	Exp.2	Exp.3		Avrg	SD	SEM	P-value
Cntrl	1.04778	0.952222	0.784796	1.2152	0.815327	1.18467	1	1	1		1	0.181879	0.0575151			Cntrl	1.01105	0.988951	1.01105	0.988951	1.13107	0.868934	1	1	1		1	0.0834804	0.0263988
RTA-Flag	3.51193	3.43172	7.16118	7.86965	5.61408	4.27836	3.47182	7.51542	4.94622		5.31115	1.8919	0.598272	0.0108953		RTA-Flag	3.92619	4.18926	9.06711	9.88383	5.22822	5.20007	4.05772	9.47547	5.21415		6.24911	2.56648	0.811591	0.0166656
Myc-OTULIN	0.959892	0.941622	0.952971	0.96758	0.906326	0.816135	0.950757	0.960276	0.861231		0.924088	0.0570692	0.0180469			Myc-OTULIN	0.942859	0.995916	1.053	0.971324	0.979128	1.02854	0.969388	1.01216	1.00383		0.995127	0.0400515	0.0126654
RTA+OTULIN	0.946018	1.31622	2.93139	1.82066	1.99867	1.39424	1.13112	2.37602	1.69646		1.73453	0.696015	0.220099	0.0221494		RTA+OTULIN	0.862189	0.833836	2.98536	3.04846	1.52852	1.46878	0.848013	3.01691	1.49865		1.78786	0.995914	0.314936	0.0325749
Suppl. Fig.2c
Luciferase activity pOri-Lyt																																			Suppl. Fig.2e
	Exp.1		Exp.2		Exp.3											Suppl. Fig.2d																			ChIP:RTA
	i	ii	i	ii	i	ii	Exp.1	Exp.2	Exp.3		Avrg	SD	SEM	P-value		Luciferase activity pOri-Lyt																				Exp.1		Exp.2
Cntrl	1.00408	0.995916	1.00409	0.99591	1.00402	0.995978	1	1	1		1	0.00445343	0.0014083				Exp.1		Exp.2		Exp.3															i	ii	i	ii			Exp.1	Exp.2			Avrg	SD	SEM	P-value
RTA-300ng	696.005	625.887	696.001	625.883	701.847	630.101	660.946	660.942	665.974		662.621	38.7919	12.2671				i	ii	i	ii	i	ii	Exp.1	Exp.2	Exp.3		Avrg	SD	SEM	P-value					Cntrl-antiFlag/IgG	1.10797	0.901677	1.00109	0.9989			1.00482	0.999995			1.00241	0.0842696	0.0266484
OTULIN-50ng	0.605898	0.423065	0.605894	0.42308	1.17415	0.829053	0.514482	0.514487	1.0016		0.676857	0.286129	0.0904818			Cntrl	1.03328	0.966723	1.03328	0.966717	1.0682	0.931803	1	1	1		1	0.0524059	0.0165722						RTA-antiFlag/IgG	314.91	242.73	283.113	275.55			278.82	279.332			279.076	29.6301	9.36987	4.22484e-07
OTULIN-100ng	0.439639	0.398047	0.439637	0.398062	0.866329	0.810836	0.418843	0.418849	0.838582		0.558758	0.218254	0.0690179			HOIP 50ng	1.14886	0.930457	1.14888	0.930421	1.13916	0.896771	1.03966	1.03965	1.01796		1.03242	0.124672	0.0394247						RTA+OTULIN-antiFlag/IgG	83.7907	87.1056	88.2412	83.0013			85.4482	85.6212			85.5347	2.53329	0.801096	9.72009e-07
OTULIN-200ng	0.376592	0.394579	0.376592	0.394574	1.06399	1.10157	0.385586	0.385583	1.08278		0.617982	0.360315	0.113942			HOIP 100ng	0.890795	1.22296	0.89079	1.22297	1.22547	1.17873	1.05688	1.05688	1.2021		1.10529	0.167063	0.05283						RTA+OTULIN C129A-antiFlag/IgG	277.82	291.361	283.987	298.362			284.59	291.174			287.882	8.91351	2.8187	0.105693
RTA-300ng+OTULIN-50ng	462.592	400.779	462.589	400.776	465.379	402.716	431.685	431.683	434.048		432.472	34.0341	10.7625	2.13531e-06		HOIP 200ng	1.21116	1.05813	1.21115	1.05813	1.16734	1.01987	1.13465	1.13464	1.09361		1.12097	0.0854811	0.0270315						RTA+HOIP-antiFlag/IgG	421.804	453.466	435.216	439.4			437.635	437.308			437.471	13.0398	4.12356	1.83554e-06
RTA-300ng+OTULIN-100ng	274.565	277.763	274.563	277.762	276.268	280.036	276.164	276.162	278.152		276.826	2.1263	0.672394	1.29856e-06		HOIP CS 50ng	1.03123	0.861961	1.03122	0.861956	0.993916	0.830793	0.946595	0.946589	0.912354		0.93518	0.0932941	0.0295022
RTA-300ng+OTULIN-200ng	208.382	181.226	208.38	181.225	210.085	182.404	194.804	194.803	196.245		195.284	14.9887	4.73984	2.82574e-06		HOIP CS 100ng	0.803608	1.21015	0.80363	1.21014	0.774557	1.1664	1.00688	1.00689	0.970478		0.994747	0.220817	0.0698284
vOTU-50ng	0.808686	1.09648	0.808696	1.09646	0.814865	1.10916	0.952584	0.952578	0.962014		0.955725	0.158897	0.0502477			HOIP CS 200ng	1.06774	1.05874	1.06773	1.05873	1.02927	1.02044	1.06324	1.06323	1.02486		1.05044	0.0204147	0.00645569
vOTU-100ng	1.07921	1.03672	1.0792	1.03671	1.08385	1.04328	1.05797	1.05795	1.06357		1.05983	0.0231111	0.00730836			RTA	155.83	122.674	155.829	122.674	150.191	118.236	139.252	139.251	134.214		137.572	18.1312	5.7336
vOTU-200ng	0.838981	1.02847	0.838981	1.02849	0.839643	1.03217	0.933727	0.933736	0.935904		0.934456	0.104355	0.0329998			RTA+HOIP 50ng	177.654	150.034	177.653	150.033	171.226	144.605	163.844	163.843	157.916		161.868	15.2581	4.82504	0.000816491
RTA-300ng+vOTU-50ng	685.74	640.676	685.736	640.673	694.294	648.987	663.208	663.204	671.64		666.018	25.1074	7.93965	0.370071		RTA+HOIP 100ng	242.621	242.142	242.62	242.141	233.843	233.381	242.382	242.38	233.612		239.458	4.53594	1.43439	4.95755e-05
RTA-300ng+vOTU-100ng	682.137	669.908	682.133	669.904	692.197	681.222	676.022	676.018	686.709		679.583	8.51009	2.69113	0.025641		RTA+HOIP 200ng	348.435	359.459	348.433	359.457	309.291	339.723	353.947	353.945	324.507		344.133	18.6554	5.89935	0.00175525
RTA-300ng+vOTU-200ng	679.659	668.586	679.655	668.582	694.643	679.869	674.123	674.119	687.256		678.499	9.61065	3.03916	0.0538457		RTA+HOIP CS 50ng	153.478	124.217	153.477	124.217	147.924	119.723	138.847	138.847	133.824		137.173	16.0467	5.0744	0.874326
CYLD-50ng	1.6092	1.21413	1.60923	1.21411	1.62544	1.22488	1.41166	1.41167	1.42516		1.41616	0.217516	0.0687845			RTA+HOIP CS 100ng	140.562	128.185	140.561	128.185	135.476	123.547	134.374	134.373	129.512		132.753	7.15314	2.26202	0.107911
CYLD-100ng	0.946467	1.14351	0.946469	1.14349	0.949031	1.14581	1.04499	1.04498	1.04742		1.0458	0.10788	0.0341148			RTA+HOIP CS 200ng	117.924	138.195	117.924	138.194	113.657	133.194	128.059	128.059	123.426		126.515	11.2281	3.55064	0.00850834
CYLD-200ng	0.951935	1.34044	0.951937	1.34043	0.951538	1.34099	1.14619	1.14618	1.14626		1.14621	0.212963	0.0673447
RTA-300ng+CYLD-50ng	610.376	594.044	610.372	594.04	614.155	597.633	602.21	602.206	605.894		603.437	9.17955	2.90283	1.94303e-05
RTA-300ng+CYLD-100ng	564.598	548.512	564.595	548.509	568.155	552.212	556.555	556.552	560.183		557.763	8.98244	2.8405	2.55274e-06
RTA-300ng+CYLD-200ng	412.831	446.732	412.829	446.73	415.991	451.285	429.782	429.779	433.638		431.066	18.9311	5.98653	1.03835e-07
IsoT-50ng	1.25311	1.30743	1.25312	1.3074	1.26419	1.3302	1.28027	1.28026	1.29719		1.28591	0.0331953	0.0104973
IsoT-100ng	1.22246	1.20874	1.22247	1.20874	1.22357	1.21006	1.2156	1.2156	1.21682		1.21601	0.00750414	0.00237302
ISOT-200ng	0.949782	1.15306	0.949779	1.15306	0.948337	1.1522	1.05142	1.05142	1.05027		1.05104	0.11145	0.0352437
RTA-300ng+IsoT-50ng	653.167	618.134	653.163	618.13	657.495	622.375	635.65	635.646	639.935		637.077	19.3315	6.11314	0.000362519
RTA-300ng+IsoT-100ng	573.794	541.178	358.619	857.585	299.614	859.107	557.486	608.102	579.361		581.65	238.373	75.3803	0.0298672
RTA-300ng+ISOT-200ng	522.165	529.942	522.162	529.939	523.501	531.272	526.054	526.051	527.386		526.497	4.31399	1.3642	5.81104e-05

## Sheet: Suppl. Fig.3a,b
																	Suppl. Fig.3b
	Suppl. Fig.3a																Luciferase activity pOri-Lyc
	Luciferase activity																	Exp.1		Exp.2		Exp.3
		Exp.1		Exp.2		Exp.3												i	ii	i	ii	i	ii	Exp.1	Exp.2	Exp.3		Avrg	SD	SEM	P-value
		i	ii	i	ii	i	ii	Exp.1	Exp.2	Exp.3		Avrg	SD	SEM	P-value		Con	1.06035	0.939647	1.06035	0.939648	0.886119	1.11388	1	1	1		1	0.0900083	0.0284631
	Con	1.33844	0.661563	1.33845	0.661553	1.35459	0.645407	1	1	1		1	0.376734	0.119134			OTULIN 75ng	0.90158	1.03529	0.901581	1.03531	1.11152	1.03256	0.968433	0.968445	1.07204		1.00297	0.0840328	0.0265735
	OTULIN	0.912145	0.985584	0.912142	0.985593	0.915202	0.98904	0.948864	0.948868	0.952121		0.949951	0.0403345	0.0127549			OTULIN 150ng	1.08451	1.01523	1.08453	1.01523	1.24407	1.05542	1.04987	1.04988	1.14974		1.08317	0.0847271	0.0267931
	OTULIN C129A	1.0844	0.935509	1.08438	0.935493	1.08911	0.938908	1.00996	1.00994	1.01401		1.0113	0.0818179	0.0258731			OTULIN 300ng	0.925581	1.07622	0.925581	1.07622	0.998588	1.13901	1.0009	1.0009	1.0688		1.02353	0.0879754	0.0278203
	RTA	422.101	430.815	422.097	430.809	437.038	443.16	426.458	426.453	440.099		431.003	8.28061	2.61856			OTULIN C129A 75ng	1.14302	1.10798	1.14307	1.10803	1.24937	1.28505	1.1255	1.12555	1.26721		1.17275	0.0756717	0.0239295
	RTA+OTULIN	119.564	132.126	119.563	132.124	123.783	137.025	125.845	125.843	130.404		127.364	7.39145	2.33738	5.4893e-05		OTULIN C129A 150ng	1.06543	0.92458	1.06543	0.924581	0.999691	0.862066	0.995007	0.995008	0.930878		0.973631	0.0834191	0.0263794
	RTA+OTULIN C129A	432.118	418.092	432.112	418.086	456.308	436.649	425.105	425.099	446.479		432.228	14.1369	4.47047	0.893014		OTULIN C129A 300ng	0.938721	1.05021	0.938722	1.05021	0.989392	1.17814	0.994465	0.994466	1.08377		1.02423	0.0904161	0.0285921
	RTA K516R	309.791	320.305	309.786	320.304	319.046	339.788	315.048	315.045	329.417		319.836	10.9641	3.46716			RTA	329.713	317.004	329.714	317.006	364.391	325.616	323.359	323.36	345.003		330.574	17.5377	5.5459
	RTA K516R+OTULIN	106.619	107.45	106.617	107.449	111.45	112.35	107.035	107.033	111.9		108.656	2.55625	0.808357	0.00014653		RTA+OTULIN 75ng	238.964	200.152	238.964	200.152	301.573	247.869	219.558	219.558	274.721		237.946	37.4319	11.837	0.0250056
	RTA K516R+OTULIN C129A	313.869	310.757	313.865	310.753	321.671	319.753	312.313	312.309	320.712		315.111	4.59636	1.4535	0.453027		RTA+OTULIN 150ng	110.645	101.397	110.645	101.398	128.612	157.281	106.021	106.021	142.946		118.33	21.5148	6.80357	0.000438303
	RTA K518R	323.992	320.573	323.988	320.568	333.845	328.718	322.282	322.278	331.281		325.28	5.15482	1.6301			RTA+OTULIN 300ng	71.5161	70.7201	71.5163	70.7202	78.754	86.3749	71.1181	71.1182	82.5645		74.9336	6.39316	2.0217	6.50022e-05
	RTA K518R+OTULIN	105.427	94.4434	105.426	94.4425	109.129	97.4786	99.9352	99.9341	103.304		101.058	6.3819	2.01813	2.95624e-05		RTA+FOTULIN C129A 75ng	331.523	313.8	331.525	313.801	332.544	332.328	322.662	322.663	332.436		325.92	9.39688	2.97155
	RTA K518R+OTULIN C129A	319.406	320.494	319.403	320.491	331.859	328.635	319.95	319.947	330.247		323.381	5.43679	1.71926	0.698737		RTA+OTULIN C129A 150ng	323.562	313.076	323.563	313.077	286.561	368.409	318.319	318.32	327.485		321.375	26.7263	8.45158
	RTA K525R	417.106	439.106	417.1	439.101	428.994	457.344	428.106	428.101	443.169		433.125	15.4177	4.87549			RTA+OTULIN C129A 300ng	322.743	314.728	322.744	314.729	330.147	353.473	318.736	318.736	341.81		326.427	14.4648	4.57417
	RTA K525R+OTULIN	132.917	129.037	132.916	129.035	136.99	132.467	130.977	130.976	134.728		132.227	2.96826	0.938647	0.000128513		RTA K516R K518R	77.127	71.0608	77.1274	71.0611	85.6197	82.9116	74.0939	74.0942	84.2657		77.4846	5.97351	1.88899
	RTA K525R+OTULIN C129A	428.603	423.811	428.599	423.808	444.09	437.338	426.207	426.203	440.714		431.041	8.07985	2.55507	0.779947		RTA K516R K518R+OTULIN 75ng	73.2266	74.3429	73.2266	74.343	79.8241	87.8342	73.7848	73.7848	83.8291		77.1329	5.79389	1.83219
	RTA K527R	433.41	425.109	433.404	425.103	438.06	429.284	429.26	429.254	433.672		430.729	5.16556	1.63349			RTA K516R K518R+OTULIN 150ng	75.0198	72.475	75.02	72.4753	83.4639	83.6257	73.7474	73.7476	83.5448		77.0133	5.18594	1.63994
	RTA K527R+OTULIN	103.781	97.9926	103.78	97.9912	104.931	98.8705	100.887	100.885	101.901		101.224	3.26329	1.03194	7.80369e-06		RTA K516R K518R+OTULIN 300ng	77.12	68.1304	77.12	68.1306	76.7042	87.1871	72.6252	72.6253	81.9457		75.7321	7.09342	2.24314
	RTA K527R+OTULIN C129A	423.491	431.955	423.486	431.949	427.399	435.26	427.723	427.717	431.329		428.923	4.89699	1.54856	0.398044		RTA+OTULIN C129A 75ng	74.3352	73.1088	74.3353	73.1089	83.8486	85.2308	73.722	73.7221	84.5397		77.3279	5.63005	1.78038
	RTA K528R	421.583	428.883	421.577	428.877	425.034	433.115	425.233	425.227	429.075		426.512	4.59659	1.45357			RTA+OTULIN C129A 150ng	71.2245	69.6578	71.2246	69.658	80.2689	78.4392	70.4411	70.4413	79.3541		73.4122	4.69142	1.48356
	RTA K528R+OTULIN	92.7882	109.072	92.7869	109.07	93.6484	110.018	100.93	100.929	101.833		101.231	8.94683	2.82924	5.6588e-06		RTA+OTULIN C129A 300ng	70.0571	72.5382	70.0573	72.5384	79.7049	81.7658	71.2977	71.2978	80.7353		74.4436	5.04057	1.59397
	RTA K528R+OTULIN C129A	419.557	422.065	419.551	422.059	423.141	425.827	420.811	420.805	424.484		422.033	2.3627	0.747151	0.0650897		RTA K522R K527R K528R K530R	351.7	338.143	351.7	338.145	390.625	352.641	344.921	344.923	371.633		353.826	19.2686	6.09328
	RTA K530R	414.462	432.152	414.456	432.146	417.95	436.594	423.307	423.301	427.272		424.627	10.0768	3.18655			RTA K522R K527R K528R K530R+OTULIN 75ng	254.899	213.498	254.899	213.499	284.888	230.881	234.198	234.199	257.885		242.094	28.0015	8.85485	0.000767113
	RTA K530R+OTULIN	101.398	100.712	101.397	100.711	102.321	101.533	101.055	101.054	101.927		101.345	0.599322	0.189522	6.9643e-06		RTA K522R K527R K528R K530R+OTULIN 150ng	118.024	108.16	118.024	108.16	167.097	189.003	113.092	113.092	178.05		134.745	34.535	10.9209	0.00416145
	RTA K530R+OTULIN C129A	432.092	420.683	432.086	420.677	436.199	424.27	426.388	426.382	430.235		427.668	6.64946	2.10274	0.17428		RTA K522R K527R K528R K530R+OTULIN 300ng	76.2865	75.4374	76.2866	75.4377	78.3988	89.3246	75.862	75.8621	83.8617		78.5286	5.39875	1.70723	0.000437864
	RTA K516R K518R	120.479	106.098	120.477	106.097	125.12	110.388	113.288	113.287	117.754		114.776	8.26927	2.61497			RTA K522R K527R K528R K530R+OTULIN C129A 75ng	353.629	334.724	353.63	334.725	322.636	349.861	344.176	344.178	336.248		341.534	12.7424	4.02949
	RTA K516R K518R+OTULIN	111.389	123.341	111.388	123.34	116.04	128.762	117.365	117.364	122.401		119.043	7.17789	2.26985	0.131029		RTA K522R K527R K528R K530R+OTULIN C129A 150ng	345.135	333.951	345.136	333.951	337.429	349.331	339.543	339.543	343.38		340.822	6.56586	2.07631
	RTA K516R K518R+OTULIN C129A	116.211	117.533	116.21	117.532	121.447	123.106	116.872	116.871	122.277		118.673	2.90111	0.917413	0.173322		RTA K522R K527R K528R K530R+OTULIN C129A 300ng	344.262	335.713	344.263	335.714	345.945	348.072	339.988	339.988	347.009		342.328	5.31177	1.67973

## Sheet: Suppl. Fig.4
Suppl. Fig.4a										Suppl. Fig.4b
Suppl. Fig.4c
										Suppl. Fig.4d

[truncated: 1 more sheets: Suppl.Fig.5c,f]
